# Supplementary material for: Sex-Specific Association between Sodium Intake Estimated by 24-Hour Urinary Sodium Excretion and Nonalcoholic Fatty Liver Disease: The Community-Based Prospective Cohort Study
Source: Nutrients. 2024 Feb 16;16(4):548. doi: 10.3390/nu16040548 (PMC10892959; doi:10.3390/nu16040548)
Supplement: Supplementary file 1 [file nutrients-16-00548-s001.zip]

Archive with 1 entries (1 files):
- nutrients-2865483-supplementary.pdf
